# Supplementary material for: Autoregulation of blood flow drives early hypotension in a rat model of systemic inflammation induced by bacterial lipopolysaccharide
Source: PNAS Nexus. 2023 Jan 21;2(2):pgad014. doi: 10.1093/pnasnexus/pgad014 (PMC9982072; doi:10.1093/pnasnexus/pgad014)
Supplement: pgad014_Supplementary_Data [file pgad014_supplementary_data.zip]

Archive with 2 entries (2 files):
- PNASNEXUS-PNASNEXUS-2022-00696-T-s01.pdf
- PNASNEXUS-PNASNEXUS-2022-00696-T-s02.pdf
